# Supplementary material for: Extracellular Vesicles Generated by Mesenchymal Stem Cells in Stirred Suspension Bioreactors Promote Angiogenesis in Human-Brain-Derived Endothelial Cells
Source: Int J Mol Sci. 2024 May 10;25(10):5219. doi: 10.3390/ijms25105219 (PMC11121007; doi:10.3390/ijms25105219)
Supplement: Supplementary file 1 [file ijms-25-05219-s001.zip]

Archive with 1 entries (1 files):
- ijms-2971803-supplementary.pdf
